# Supplementary material for: Structural connectivity at a national scale: Wildlife corridors in Tanzania
Source: PLoS One. 2017 Nov 2;12(11):e0187407. doi: 10.1371/journal.pone.0187407 (PMC5667852; doi:10.1371/journal.pone.0187407)
Supplement: S1 File — This zip folder contains the file “Tanzania_Wildlife_Corridors.tif”. This raster dataset is the final predicted wildlife corridor map of Tanzania resulting from the analysis as described in the Methods. The folder also includes a shapefile (“Tanzania_Protected_Areas.shp”) that contains all of the protected areas mentioned in this analysis, numbered according to Fig 1. (ZIP) [file pone.0187407.s003.zip]

Archive with 9 entries (7 files):
- Tanzania_Wildlife_Corridors/
- Tanzania_Wildlife_Corridors/Tanzania_Protected_Areas.dbf
- Tanzania_Wildlife_Corridors/Tanzania_Protected_Areas.prj
- Tanzania_Wildlife_Corridors/Tanzania_Protected_Areas.qpj
- Tanzania_Wildlife_Corridors/Tanzania_Protected_Areas.shp
- Tanzania_Wildlife_Corridors/Tanzania_Protected_Areas.shx
- Tanzania_Wildlife_Corridors/Tanzania_Wildlife_Corridors.tif
- __MACOSX/
- __MACOSX/._Tanzania_Wildlife_Corridors
