# Supplementary material for: Structural connectivity at a national scale: Wildlife corridors in Tanzania
Source: PLoS One. 2017 Nov 2;12(11):e0187407. doi: 10.1371/journal.pone.0187407 (PMC5667852; doi:10.1371/journal.pone.0187407)
Supplement: S1 File — This zip folder contains the file “Tanzania_Wildlife_Corridors.tif”. This raster dataset is the final predicted wildlife corridor map of Tanzania resulting from the analysis as described in the Methods. The folder also includes a shapefile (“Tanzania_Protected_Areas.shp”) that contains all of the protected areas mentioned in this analysis, numbered according to Fig 1. (ZIP) [file pone.0187407.s003.zip › Tanzania_Wildlife_Corridors/Tanzania_Protected_Areas.qpj]

PROJCS["Africa_Albers_Equal_Area_Conic",GEOGCS["GCS_WGS_1984",DATUM["WGS_1984",SPHEROID["WGS_1984",6378137,298.257223563]],PRIMEM["Greenwich",0],UNIT["Degree",0.017453292519943295]],PROJECTION["Albers_Conic_Equal_Area"],PARAMETER["False_Easting",0],PARAMETER["False_Northing",0],PARAMETER["longitude_of_center",25],PARAMETER["Standard_Parallel_1",20],PARAMETER["Standard_Parallel_2",-23],PARAMETER["latitude_of_center",0],UNIT["Meter",1],AUTHORITY["EPSG","102022"]]
